# Supplementary material for: The mRNA repressor TRIM71 cooperates with Nonsense-Mediated Decay factors to destabilize the mRNA of CDKN1A/p21
Source: Nucleic Acids Res. 2019 Nov 16;47(22):11861–79. doi: 10.1093/nar/gkz1057 (PMC7145526; doi:10.1093/nar/gkz1057)
Supplement: gkz1057_Supplemental_Files [file gkz1057_supplemental_files.zip]

Archive with 2 entries (2 files):
- Suppl.Methods_191022.pdf
- Supplementary Figures_191022.pdf
